# Supplementary material for: New Cyclopiane Diterpenes and Polyketide Derivatives from Marine Sediment-Derived Fungus Penicillium antarcticum KMM 4670 and Their Biological Activities
Source: Mar Drugs. 2023 Nov 9;21(11):584. doi: 10.3390/md21110584 (PMC10672241; doi:10.3390/md21110584)
Supplement: Supplementary file 1 [file marinedrugs-21-00584-s001.zip]

Archive with 1 entries (1 files):
- marinedrugs-2682986-supplementary.pdf
